# Supplementary material for: Gut Microbiome Disruption Following SARS-CoV-2: A Review
Source: Microorganisms. 2024 Jan 9;12(1):131. doi: 10.3390/microorganisms12010131 (PMC10820238; doi:10.3390/microorganisms12010131)
Supplement: Supplementary file 1 [file microorganisms-12-00131-s001.zip]

Archive with 1 entries (1 files):
- microorganisms-2706579-supplementary.pdf
